# Supplementary material for: The activation of the piriform cortex to lateral septum pathway during chronic social defeat stress is crucial for the induction of behavioral disturbance in mice
Source: Neuropsychopharmacology. 2024 Dec 5;50(5):828–40. doi: 10.1038/s41386-024-02034-7 (PMC11914691; doi:10.1038/s41386-024-02034-7)
Supplement: Supplementary file 2 — Supplementary Table 1 [file 41386_2024_2034_MOESM2_ESM.xlsx]

## Sheet: Sheet1
The list of brain structures and regions and their abbreviations for whole brain imaging analyses
Brain structure	Abbreviation	Brain region
Isocortex	FRP	Frontal pole
	MO	Somatomotor areas
	SS	Somatosensory areas
	GU	Gustatory areas
	VISC	Visceral area
	AUD	Auditory areas
	VIS	Visual areas
	ACA	Anterior cingulate area
	PL	Prelimbic area
	ILA	Infralimbic area
	ORB	Orbital area
	AI	Agranular insular area
	RSP	Retrosplenial area
	PTLp	Posterior parietal association areas
	TEa	Temporal association areas
	PERI	Perirhinal area
	ECT	Ectorhinal area
Olfactory areas	MOB	Main olfactory bulb
	AOB	Accessory olfactory bulb
	AON	Anterior olfactory nucleus
	TT	Taenia tecta
	DP	Dorsal peduncular area
	PIR	Piriform area
	NLOT	Nucleus of the lateral olfactory tract
	COA	Cortical amygdalar area
	PAA	Piriform-amygdalar area
	TR	Postpiriform transition area
Hippocampal formation	CA1	Field CA1
	CA2	Field CA2
	CA3	Field CA3
	DG	Dentate gyrus
	FC	Fasciola cinerea
	IG	Induseum griseum
	ENT	Entorhinal area
	PAR	Parasubiculum
	POST	Postsubiculum
	PRE	Presubiculum
	SUB	Subiculum
	ProS	Prosubiculum
	HATA	Hippocampo-amygdalar transition area
	APr	Area prostriata
Cortical subplate	CLA	Claustrum
	EP	Endopiriform nucleus
	LA	Lateral amygdalar nucleus
	BLA	Basolateral amygdalar nucleus
	BMA	Basomedial amygdalar nucleus
	PA	Posterior amygdalar nucleus
Striatum	STRd	Striatum dorsal region
	STRv	Striatum ventral region
	LS	Lateral septal nucleus
	SF	Septofimbrial nucleus
	SH	Septohippocampal nucleus
	AAA	Anterior amygdalar area
	BA	Bed nucleus of the accessory olfactory tract
	CEA	Central amygdalar nucleus
	IA	Intercalated amygdalar nucleus
	MEA	Medial amygdalar nucleus
Pallidum	PALd	Pallidum, dorsal region
	PALv	Pallidum, ventral region
	PALm	Pallidum, medial region
	PALc	Pallidum, caudal region
Thalamus	VENT	Ventral group of the dorsal thalamus
	SPF	Subparafascicular nucleus
	SPA	Subparafascicular area
	PP	Peripeduncular nucleus
	GENd	Geniculate group, dorsal thalamus
	LAT	Lateral group of the dorsal thalamus
	ATN	Anterior group of the dorsal thalamus
	MED	Medial group of the dorsal thalamus
	MTN	Midline group of the dorsal thalamus
	ILM	Intralaminar nuclei of the dorsal thalamus
	RT	Reticular nucleus of the thalamus
	GENv	Geniculate group, ventral thalamus
	EPI	Epithalamus
Hypothalamus	SO	Supraoptic nucleus
	ASO	Accessory supraoptic group
	PVH	Paraventricular hypothalamic nucleus
	PVa	Periventricular hypothalamic nucleus, anterior part
	PVi	Periventricular hypothalamic nucleus, intermediate part
	ARH	Arcuate hypothalamic nucleus
	ADP	Anterodorsal preoptic nucleus
	AVP	Anteroventral preoptic nucleus
	AVPV	Anteroventral periventricular nucleus
	DMH	Dorsomedial nucleus of the hypothalamus
	MEPO	Median preoptic nucleus
	MPO	Medial preoptic area
	OV	Vascular organ of the lamina terminalis
	PD	Posterodorsal preoptic nucleus
	PS	Parastrial nucleus
	PVp	Periventricular hypothalamic nucleus, posterior part
	PVpo	Periventricular hypothalamic nucleus, preoptic part
	SBPV	Subparaventricular zone
	SCH	Suprachiasmatic nucleus
	SFO	Subfornical organ
	VMPO	Ventromedial preoptic nucleus
	VLPO	Ventrolateral preoptic nucleus
	AHN	Anterior hypothalamic nucleus
	MBO	Mammillary body
	MPN	Medial preoptic nucleus
	PMd	Dorsal premammillary nucleus
	PMv	Ventral premammillary nucleus
	PVHd	Paraventricular hypothalamic nucleus, descending division
	VMH	Ventromedial hypothalamic nucleus
	PH	Posterior hypothalamic nucleus
	LHA	Lateral hypothalamic area
	LPO	Lateral preoptic area
	PST	Preparasubthalamic nucleus
	PSTN	Parasubthalamic nucleus
	PeF	Perifornical nucleus
	RCH	Retrochiasmatic area
	STN	Subthalamic nucleus
	TU	Tuberal nucleus
	ZI	Zona incerta
	ME	Median eminence
Midbrain	SCs	Superior colliculus, sensory related
	IC	Inferior colliculus
	NB	Nucleus of the brachium of the inferior colliculus
	SAG	Nucleus sagulum
	PBG	Parabigeminal nucleus
	MEV	Midbrain trigeminal nucleus
	SCO	Subcommissural organ
	SNr	Substantia nigra, reticular part
	VTA	Ventral tegmental area
	PN	Paranigral nucleus
	RR	Retrorubral area
	MRN	Midbrain reticular nucleus
	SCm	Superior colliculus, motor related
	PAG	Periaqueductal gray
	PRT	Pretectal region
	CUN	Cuneiform nucleus
	RN	Red nucleus
	III	Oculomotor nucleus
	MA3	Medial accesory oculomotor nucleus
	EW	Edinger-Westphal nucleus
	IV	Trochlear nucleus
	Pa4	Paratrochlear nucleus
	VTN	Ventral tegmental nucleus
	AT	Anterior tegmental nucleus
	LT	Lateral terminal nucleus of the accessory optic tract
	DT	Dorsal terminal nucleus of the accessory optic tract
	MT	Medial terminal nucleus of the accessory optic tract
	SNc	Substantia nigra, compact part
	PPN	Pedunculopontine nucleus
	RAmb	Midbrain raphe nuclei
Pons	NLL	Nucleus of the lateral lemniscus
	PSV	Principal sensory nucleus of the trigeminal
	PB	Parabrachial nucleus
	SOC	Superior olivary complex
	B	Barrington's nucleus
	DTN	Dorsal tegmental nucleus
	PDTg	Posterodorsal tegmental nucleus
	PCG	Pontine central gray
	PG	Pontine gray
	PRNc	Pontine reticular nucleus, caudal part
	SG	Supragenual nucleus
	SUT	Supratrigeminal nucleus
	TRN	Tegmental reticular nucleus
	V	Motor nucleus of trigeminal
	P5	Peritrigeminal zone
	Acs5	Accessory trigeminal nucleus
	PC5	Parvicellular motor 5 nucleus
	I5	Intertrigeminal nucleus
	CS	Superior central nucleus raphe
	LC	Locus ceruleus
	LDT	Laterodorsal tegmental nucleus
	NI	Nucleus incertus
	PRNr	Pontine reticular nucleus, rostral part
	RPO	Nucleus raphe pontis
	SLC	Subceruleus nucleus
	SLD	Sublaterodorsal nucleus
Medulla	AP	Area postrema
	CN	Cochlear nuclei
	DCN	Dorsal column nuclei
	ECU	External cuneate nucleus
	NTB	Nucleus of the trapezoid body
	NTS	Nucleus of the solitary tract
	SPVC	Spinal nucleus of the trigeminal, caudal part
	SPVI	Spinal nucleus of the trigeminal, interpolar part
	SPVO	Spinal nucleus of the trigeminal, oral part
	Pa5	Paratrigeminal nucleus
	VI	Abducens nucleus
	VII	Facial motor nucleus
	ACVII	Accessory facial motor nucleus
	AMB	Nucleus ambiguus
	DMX	Dorsal motor nucleus of the vagus nerve
	GRN	Gigantocellular reticular nucleus
	ICB	Infracerebellar nucleus
	IO	Inferior olivary complex
	IRN	Intermediate reticular nucleus
	ISN	Inferior salivatory nucleus
	LIN	Linear nucleus of the medulla
	LRN	Lateral reticular nucleus
	MARN	Magnocellular reticular nucleus
	MDRN	Medullary reticular nucleus
	PARN	Parvicellular reticular nucleus
	PAS	Parasolitary nucleus
	PGRN	Paragigantocellular reticular nucleus
	PHY	Perihypoglossal nuclei
	PPY	Parapyramidal nucleus
	VNC	Vestibular nuclei
	x	Nucleus x
	XII	Hypoglossal nucleus
	y	Nucleus y
	RM	Nucleus raphe magnus
	RPA	Nucleus raphe pallidus
	RO	Nucleus raphe obscurus
Cerebellum	VERM	Vermal regions
	HEM	Hemispheric regions
	FN	Fastigial nucleus
	IP	Interposed nucleus
	DN	Dentate nucleus
	VeCB	Vestibulocerebellar nucleus
fiber tracts	cm	cranial nerves
	cbf	cerebellum related fiber tracts
	scwm	supra-callosal cerebral white matter
	lfbs	lateral forebrain bundle system
	eps	extrapyramidal fiber systems
	mfbs	medial forebrain bundle system
ventricular systems	VL	lateral ventricle
	V3	third ventricle
	AQ	cerebral aqueduct
	V4	fourth ventricle
	c	central canal, spinal cord/medulla
