# Supplementary material for: The activation of the piriform cortex to lateral septum pathway during chronic social defeat stress is crucial for the induction of behavioral disturbance in mice
Source: Neuropsychopharmacology. 2024 Dec 5;50(5):828–40. doi: 10.1038/s41386-024-02034-7 (PMC11914691; doi:10.1038/s41386-024-02034-7)
Supplement: Supplementary file 3 — Supplementary Table 2 [file 41386_2024_2034_MOESM3_ESM.xlsx]

## Sheet: Sheet1
The list of brain region clusters in UMAP clustering analysis of the distribution of neural activities among individual mice (relevant to Figure 2C)
Cluster	Brain structure	Brain region
0	Olfactory areas	DP
		NLOT
	Hippocampal formation	HATA
	Cortical subplate	BMA
	Striatum	STRv
		LS
		AAA
		BA
		CEA
		IA
		MEA
	Pallidum	PALv
		PALm
		PALc
	Thalamus	ATN
		MTN
		EPI
	Hypothalamus	SO
		ASO
		PVH
		PVa
		PVi
		ARH
		ADP
		AVP
		AVPV
		DMH
		MEPO
		MPO
		OV
		PD
		PS
		PVp
		PVpo
		SBPV
		SCH
		SFO
		VMPO
		VLPO
		AHN
		MBO
		MPN
		PMd
		PMv
		PVHd
		VMH
		PH
		LHA
		LPO
		PST
		PSTN
		PeF
		RCH
		TU
		ME
	Midbrain	SCs
		SCO
		PN
	fiber tracts	cm
	ventricular systems	VL
		V3
		c
1	Hippocampal formation	PRE
		SUB
		ProS
	Striatum	SF
		SH
	Pallidum	PALd
	Thalamus	VENT
		SPF
		SPA
		PP
		GENd
		LAT
		MED
		ILM
		RT
		GENv
	Hypothalamus	STN
		ZI
	Midbrain	IC
		NB
		SAG
		PBG
		SNr
		VTA
		RR
		MRN
		SCm
		PAG
		PRT
		CUN
		RN
		III
		MA3
		EW
		IV
		Pa4
		VTN
		AT
		LT
		DT
		MT
		SNc
		PPN
		RAmb
	Pons	DTN
		CS
		LDT
		PRNr
	fiber tracts	eps
	ventricular systems	AQ
2	Isocortex	PERI
	Pons	SOC
		PDTg
		PG
		PRNc
		TRN
		NI
		RPO
	Medulla	NTB
		VII
		ACVII
		IO
		LRN
		MARN
		PPY
		RM
		RPA
		RO
3	Midbrain	MEV
	Pons	NLL
		PSV
		PB
		B
		PCG
		SG
		SUT
		V
		P5
		Acs5
		PC5
		I5
		LC
		SLC
		SLD
	Medulla	AP
		CN
		DCN
		ECU
		NTS
		SPVC
		SPVI
		SPVO
		Pa5
		VI
		AMB
		DMX
		GRN
		ICB
		IRN
		ISN
		LIN
		MDRN
		PARN
		PAS
		PGRN
		PHY
		VNC
		x
		XII
		y
	Cerebellum	VERM
		HEM
		FN
		IP
		DN
		VeCB
	fiber tracts	cbf
	ventricular systems	V4
	Hippocampal formation	POST
4	Isocortex	FRP
		MO
		SS
		GU
		VISC
		AUD
		VIS
		ACA
		PL
		ILA
		ORB
		AI
		RSP
		PTLp
		TEa
		ECT
	Olfactory areas	MOB
		AOB
		AON
		TT
		PIR
		COA
		PAA
		TR
	Hippocampal formation	CA1
		CA2
		CA3
		DG
		FC
		IG
		ENT
		PAR
		APr
	Cortical subplate	CLA
		EP
		LA
		BLA
		PA
	Striatum	STRd
	fiber tracts	scwm
		lfbs
		mfbs
