# Supplementary material for: The activation of the piriform cortex to lateral septum pathway during chronic social defeat stress is crucial for the induction of behavioral disturbance in mice
Source: Neuropsychopharmacology. 2024 Dec 5;50(5):828–40. doi: 10.1038/s41386-024-02034-7 (PMC11914691; doi:10.1038/s41386-024-02034-7)
Supplement: Supplementary file 4 — Supplementary Table 3 [file 41386_2024_2034_MOESM4_ESM.xlsx]

## Sheet: Sheet1
The list of ANOVA results
Figure	Test	Comparison	Statistic	P value
Fig. 1C	Two-way ANOVA	stress	F (2, 4014) = 33.97	P < 0.0001
		brain region	F (222, 4014) = 0.096	P > 0.9999
		interaction	F (444, 4014) = 2.51	P < 0.0001
Fig. 3A	Two-way repeated measures ANOVA	stress	F (1, 18) = 1.541	P = 0.2304
		odor	F (5, 90) = 20.81	P < 0.0001
		interaction	F (5, 90) = 2.340	P = 0.0480
Fig. 3B	One-way ANOVA	Naïve vs. acute SDS vs. chronic SDS	F (2, 15) = 6.223	P = 0.0108
Fig. 3E	Two-way repeated measures ANOVA	hM4Di	F (1, 16) = 5.840	P = 0.028
		target	F (1, 16) = 3.356	P = 0.0856
		interaction	F (1, 16) = 1.208	P = 0.2280
Fig. 3F	Two-way repeated measures ANOVA	hM4Di	F (1, 16) = 6.578	P = 0.0208
		target	F (1, 16) = 11.47	P = 0.0038
		interaction	F (1, 16) = 2.662	P = 0.1223
Fig. 3G	Two-way repeated measures ANOVA	hM4Di	F (1, 16) = 3.533	P = 0.0785
		urine	F (1, 16) = 7.015	P = 0.0175
		interaction	F (1, 16) = 2.663	P = 0.1222
Fig. 5C	Two-way repeated measures ANOVA	hM4Di	F (1, 18) = 0.3331	P = 0.5710
		target	F (1, 18) = 0.9283	P = 0.3481
		interaction	F (1, 18) = 0.3950	P = 0.5376
Fig. 5D	Two-way repeated measures ANOVA	hM4Di	F (1, 18) = 0.0893	P = 0.7684
		target	F (1, 18) = 0.1500	P = 0.7031
		interaction	F (1, 18) = 0.7169	P = 0.4083
Fig. 5E	Two-way repeated measures ANOVA	hM4Di	F (1, 18) = 4.227	P = 0.0546
		urine	F (1, 18) = 36.75	P < 0.0001
		interaction	F (1, 18) = 4.548	P = 0.0470
Supplementary Fig. 1B	Two-way repeated measures ANOVA	stress	F (1, 19) = 10.19	P = 0.0048
		target	F (1, 19) = 3.132	P = 0.0928
		interaction	F (1, 19) = 1.414	P = 0.2490
Supplementary Fig. 1C	Two-way repeated measures ANOVA	stress	F (1, 19) = 4.768	P = 0.0417
		target	F (1, 19) = 5.672	P = 0.0278
		interaction	F (1, 19) = 0.8357	P = 0.3721
Supplementary Fig. 1D	Two-way repeated measures ANOVA	stress	F (1, 19) = 1.271	P = 0.2737
		target	F (1, 19) = 22.31	P < 0.0001
		interaction	F (1, 19) = 0.0685	P = 0.7963
Supplementary Fig. 1E	Two-way repeated measures ANOVA	stress	F (1, 19) = 8.811	P = 0.0079
		urine	F (1, 19) = 43.23	P < 0.0001
		interaction	F (1, 19) = 9.653	P = 0.0058
Supplementary Fig. 3	Two-way ANOVA	stress	F (2, 11) = 5.035	P = 0.0280
		brain region	F (222, 2442) = 0.4183	P > 0.9999
		interaction	F (444, 2442) = 3.044	P < 0.0001
Supplementary Fig. 5B	One-way ANOVA	Naïve vs. acute SDS vs. chronic SDS	F (2, 15) = 3.415	P = 0.0600
Supplementary Fig. 5C	One-way ANOVA	Naïve vs. acute SDS vs. chronic SDS	F (2, 15) = 2.742	P = 0.0966
Supplementary Fig. 6E	Two-way repeated measures ANOVA	hM3Dq	F (1, 10) = 0.6130	P = 0.4518
		target	F (1, 10) = 4.789	P = 0.0535
		interaction	F (1, 10) = 0.1850	P = 0.6763
Supplementary Fig. 6F	Two-way repeated measures ANOVA	hM3Dq	F (1, 10) = 0.003819	P = 0.9517
		target	F (1, 10) = 0.02868	P = 0.8683
		interaction	F (1, 10) = 1.661	P = 0.2218
Supplementary Fig. 6G	Two-way repeated measures ANOVA	hM3Dq	F (1, 10) = 0.001249	P = 0.9725
		urine	F (1, 10) = 29.22	P = 0.0003
		interaction	F (1, 10) = 0.002178	P = 0.9637
Supplementary Fig. 8C	Two-way repeated measures ANOVA	hM4Di	F (1, 10) = 0.0628	P = 0.8072
		target	F (1, 10) = 0.4306	P = 0.5265
		interaction	F (1, 10) = 0.1017	P = 0.3370
Supplementary Fig. 8D	Two-way repeated measures ANOVA	hM4Di	F (1, 10) = 2.416	P = 0.1511
		target	F (1, 10) = 0.0981	P = 0.7605
		interaction	F (1, 10) = 0.9554	P = 0.3514
Supplementary Fig. 8E	Two-way repeated measures ANOVA	hM4Di	F (1, 10) = 0.0031	P = 0.9566
		urine	F (1, 10) = 10.06	P < 0.0100
		interaction	F (1, 10) = 0.0092	P = 0.9252
Supplementary Fig. 9C	Two-way repeated measures ANOVA	hM3Dq	F (1, 10) = 0.1076	P = 0.7497
		target	F (1, 10) = 25.32	P = 0.0005
		interaction	F (1, 10) = 2.946	P = 0.1169
Supplementary Fig. 9D	Two-way repeated measures ANOVA	hM3Dq	F (1, 10) = 0.01043	P = 0.9207
		target	F (1, 10) = 0.3028	P = 0.5942
		interaction	F (1, 10) = 0.6514	P = 0.4384
Supplementary Fig. 9E	Two-way repeated measures ANOVA	hM3Dq	F (1, 10) = 0.3844	P = 0.5491
		urine	F (1, 10) = 35.26	P = 0.0001
		interaction	F (1, 10) = 0.4006	P = 0.5410
